# Supplementary material for: Pandemic lifeworlds: A segmentation analysis of public responsiveness to official communication about Covid-19 in England
Source: PLoS One. 2024 Jan 31;19(1):e0296049. doi: 10.1371/journal.pone.0296049 (PMC10830050; doi:10.1371/journal.pone.0296049)
Supplement: S1 Appendix — (ZIP) [file pone.0296049.s001.zip]

Archive with 2 entries (2 files):
- Appendix 1 (002).docx
- Appendix 1.docx
