# Supplementary material for: Pandemic lifeworlds: A segmentation analysis of public responsiveness to official communication about Covid-19 in England
Source: PLoS One. 2024 Jan 31;19(1):e0296049. doi: 10.1371/journal.pone.0296049 (PMC10830050; doi:10.1371/journal.pone.0296049)
Supplement: S2 Appendix — (ODS) [file pone.0296049.s002.ods]

## Sheet: Sheet1
Appendix B Supplementary Materials: Factors Used to Create Segmentation and Items Comprising Them	Appendix B Supplementary Materials: Factors Used to Create Segmentation and Items Comprising Them
M1	alpha:	0.864		Manageability of Covid Risks
			Q25_2	Life's too short to be worrying too much about Covid-19 To what extent do you agree or disagree with each of these statements about the Covid-19 pandemic?	1 Strongly disagree - 10 Strongly agree	B6354
			Q59_6	Based on my experience, Covid-19 is not a threat To what extent do you agree or disagree with the following statements about NHS guidance (e.g. testing, isolating and contact tracing)	1 Strongly disagree - 10 Strongly agree	B12801
			Q59_4	Following NHS guidance is the most effective way to get back to normal To what extent do you agree or disagree with the following statements about NHS guidance (e.g. testing, isolating and contact tracing)	1 Strongly disagree - 10 Strongly agree	B12659
			Q32_8	I make an effort to comply with the latest guidance as best I can To what extent do you agree or disagree with each of these statements to do with official guidance about Covid-19?	1 Strongly disagree - 10 Strongly agree	B9258
			Q59_10	It is important to get the flu jab this winter if you are invited to do so To what extent do you agree or disagree with the following statements about NHS guidance (e.g. testing, isolating and contact tracing)	1 Strongly disagree - 10 Strongly agree	B13085
			Q25_4	I don't think viruses pose a particularly big threat as long as I'm sensible To what extent do you agree or disagree with each of these statements about the Covid-19 pandemic?	1 Strongly disagree - 10 Strongly agree	B6488
			Q49_1	Having Covid-19 tests when you have symptoms is important in helping stop the spread of the virus To what extent do you agree or disagree with the following statements?	1 Strongly disagree - 10 Strongly agree	B10916
			Q36_1	Wearing a face mask (over nose and mouth) In your opinion, how effective or not are each of these activities in preventing the spread of Covid-19?	1 Not effective at all - 10 Extremely effective	B9499
			Q25_10	It's more important for me to live my life than to live in fear of catching Covid-19 To what extent do you agree or disagree with each of these statements about the Covid-19 pandemic?	1 Strongly disagree - 10 Strongly agree	B6890
			Q25_9	Although restrictions have eased, I am cautious about going 'back to normal' To what extent do you agree or disagree with each of these statements about the Covid-19 pandemic?	1 Strongly disagree - 10 Strongly agree	B6823
			Q26	How interested or not would you say you are in information about the Covid-19 pandemic?	1 Not at all interested - 10 Very interested	B7158
			Q58_9	Work in a care home To what extent do you agree or disagree that the vaccine should be compulsory to do the following things?	1 Strongly disagree - 10 Strongly agree	B12334
			Q58_8	Work in the NHS To what extent do you agree or disagree that the vaccine should be compulsory to do the following things?	1 Strongly disagree - 10 Strongly agree	B12263
			Q49_5	Long Covid impacts people and should be taken seriously To what extent do you agree or disagree with the following statements?	1 Strongly disagree - 10 Strongly agree	B11200
			Q58_4	Travel abroad To what extent do you agree or disagree that the vaccine should be compulsory to do the following things?	1 Strongly disagree - 10 Strongly agree	B11979
			Q59_9	Being fully vaccinated protects you from risk of serious health issues in the event of catching Covid-19 To what extent do you agree or disagree with the following statements about NHS guidance (e.g. testing, isolating and contact tracing)	1 Strongly disagree - 10 Strongly agree	B13014
			Q25_1	I have a responsibility to protect other members of the public against Covid-19, even if I'm not particularly vulnerable to the disease To what extent do you agree or disagree with each of these statements about the Covid-19 pandemic?	1 Strongly disagree - 10 Strongly agree	B6287
			Q11_1	Tracing contacts of people who have infectious diseases is an important way of limiting the spread of them And to what extent do you agree or disagree with the following statements about health more widely?	1 Strongly disagree - 10 Strongly agree	B4042
			Q16	How worried or not are you about Covid-19?	1 Not at all worried - 10 Extremely worried	B5529
			Q60_6	Being in crowded spaces (e.g. pubs, nightclubs, concerts, football matches etc) How concerned or not do you feel about doing each of the following activities in the future?	1 Not at all concerned - 10 Very concerned	B13549
			Q58_7	Go to a nightclub To what extent do you agree or disagree that the vaccine should be compulsory to do the following things?	1 Strongly disagree - 10 Strongly agree	B12192
			Q49_6	Vaccines protect against the spread of the Covid-19 virus To what extent do you agree or disagree with the following statements?	1 Strongly disagree - 10 Strongly agree	B11271
M2	alpha:	0.962		Effectiveness of Protective Behaviors
			Q49_1	Having Covid-19 tests when you have symptoms is important in helping stop the spread of the virus To what extent do you agree or disagree with the following statements?	1 Strongly disagree - 10 Strongly agree	B10916
			Q36_1	Wearing a face mask (over nose and mouth) In your opinion, how effective or not are each of these activities in preventing the spread of Covid-19?	1 Not effective at all - 10 Extremely effective	B9499
			Q49_5	Long Covid impacts people and should be taken seriously To what extent do you agree or disagree with the following statements?	1 Strongly disagree - 10 Strongly agree	B11200
			Q49_2	Covid-19 PCR tests and results are reliable To what extent do you agree or disagree with the following statements?	1 Strongly disagree - 10 Strongly agree	B10987
			Q36_5	Socially distancing when in the presence of others In your opinion, how effective or not are each of these activities in preventing the spread of Covid-19?	1 Not effective at all - 10 Extremely effective	B9783
			Q36_3	Avoiding crowded indoor spaces such as a food, drinks or entertainment venues In your opinion, how effective or not are each of these activities in preventing the spread of Covid-19?	1 Not effective at all - 10 Extremely effective	B9641
			Q39_2	Request a test to confirm whether you have Covid-19 Imagine that tomorrow morning you develop symptoms of Covid-19 (high temperature/fever, new continuous cough, or a loss of taste/smell). How likely or unlikely are you to take the following actions?	1 Very unlikely - 10 Very likely	B10294
			Q58_8	Work in the NHS To what extent do you agree or disagree that the vaccine should be compulsory to do the following things?	1 Strongly disagree - 10 Strongly agree	B12263
			Q59_4	Following NHS guidance is the most effective way to get back to normal To what extent do you agree or disagree with the following statements about NHS guidance (e.g. testing, isolating and contact tracing)	1 Strongly disagree - 10 Strongly agree	B12659
			Q58_9	Work in a care home To what extent do you agree or disagree that the vaccine should be compulsory to do the following things?	1 Strongly disagree - 10 Strongly agree	B12334
			Q58_4	Travel abroad To what extent do you agree or disagree that the vaccine should be compulsory to do the following things?	1 Strongly disagree - 10 Strongly agree	B11979
			Q49_6	Vaccines protect against the spread of the Covid-19 virus To what extent do you agree or disagree with the following statements?	1 Strongly disagree - 10 Strongly agree	B11271
			Q39_1	Self-isolate Imagine that tomorrow morning you develop symptoms of Covid-19 (high temperature/fever, new continuous cough, or a loss of taste/smell). How likely or unlikely are you to take the following actions?	1 Very unlikely - 10 Very likely	B10223
			Q58_3	Attend university in-person To what extent do you agree or disagree that the vaccine should be compulsory to do the following things?	1 Strongly disagree - 10 Strongly agree	B11908
			Q58_5	Stay in a hotel in the UK To what extent do you agree or disagree that the vaccine should be compulsory to do the following things?	1 Strongly disagree - 10 Strongly agree	B12050
			Q58_1	Attend a place of work To what extent do you agree or disagree that the vaccine should be compulsory to do the following things?	1 Strongly disagree - 10 Strongly agree	B11766
			Q36_6	Washing your hands for 20 seconds or more In your opinion, how effective or not are each of these activities in preventing the spread of Covid-19?	1 Not effective at all - 10 Extremely effective	B9854
			Q58_7	Go to a nightclub To what extent do you agree or disagree that the vaccine should be compulsory to do the following things?	1 Strongly disagree - 10 Strongly agree	B12192
			Q58_6	Go to a restaurant or pub To what extent do you agree or disagree that the vaccine should be compulsory to do the following things?	1 Strongly disagree - 10 Strongly agree	B12121
			Q36_2	Avoiding using public transport at peak times In your opinion, how effective or not are each of these activities in preventing the spread of Covid-19?	1 Not effective at all - 10 Extremely effective	B9570
			Q39_3	Look up advice on the NHS website for what to do next Imagine that tomorrow morning you develop symptoms of Covid-19 (high temperature/fever, new continuous cough, or a loss of taste/smell). How likely or unlikely are you to take the following actions?	1 Very unlikely - 10 Very likely	B10365
			Q49_3	Covid-19 rapid lateral flow tests and results are reliable To what extent do you agree or disagree with the following statements?	1 Strongly disagree - 10 Strongly agree	B11058
			Q32_8	I make an effort to comply with the latest guidance as best I can To what extent do you agree or disagree with each of these statements to do with official guidance about Covid-19?	1 Strongly disagree - 10 Strongly agree	B9258
			Q59_9	Being fully vaccinated protects you from risk of serious health issues in the event of catching Covid-19 To what extent do you agree or disagree with the following statements about NHS guidance (e.g. testing, isolating and contact tracing)	1 Strongly disagree - 10 Strongly agree	B13014
			Q58_2	Go to secondary school To what extent do you agree or disagree that the vaccine should be compulsory to do the following things?	1 Strongly disagree - 10 Strongly agree	B11837
			Q59_10	It is important to get the flu jab this winter if you are invited to do so To what extent do you agree or disagree with the following statements about NHS guidance (e.g. testing, isolating and contact tracing)	1 Strongly disagree - 10 Strongly agree	B13085
			Q39_4	Complete NHS Covid-19 App assessment Imagine that tomorrow morning you develop symptoms of Covid-19 (high temperature/fever, new continuous cough, or a loss of taste/smell). How likely or unlikely are you to take the following actions?	1 Very unlikely - 10 Very likely	B10436
			Q25_1	I have a responsibility to protect other members of the public against Covid-19, even if I'm not particularly vulnerable to the disease To what extent do you agree or disagree with each of these statements about the Covid-19 pandemic?	1 Strongly disagree - 10 Strongly agree	B6287
			Q59_2	NHS guidance around the length of time to self-isolate is about right To what extent do you agree or disagree with the following statements about NHS guidance (e.g. testing, isolating and contact tracing)	1 Strongly disagree - 10 Strongly agree	B12517
			Q11_1	Tracing contacts of people who have infectious diseases is an important way of limiting the spread of them And to what extent do you agree or disagree with the following statements about health more widely?	1 Strongly disagree - 10 Strongly agree	B4042
			Q36_4	Working from home In your opinion, how effective or not are each of these activities in preventing the spread of Covid-19?	1 Not effective at all - 10 Extremely effective	B9712
			Q60_6	Being in crowded spaces (e.g. pubs, nightclubs, concerts, football matches etc) How concerned or not do you feel about doing each of the following activities in the future?	1 Not at all concerned - 10 Very concerned	B13549
			Q24_1	People in the UK To what extent do you think Covid-19 poses a severe or serious health risk to each of the following?	1 No severe or serious health risk at all - 10 Extremely high severe or serious health risk	B6024
			Q25_9	Although restrictions have eased, I am cautious about going 'back to normal' To what extent do you agree or disagree with each of these statements about the Covid-19 pandemic?	1 Strongly disagree - 10 Strongly agree	B6823
			Q26	How interested or not would you say you are in information about the Covid-19 pandemic?	1 Not at all interested - 10 Very interested	B7158
M3	alpha:	0.941		Concern about Covid Risks
			Q24_1	People in the UK To what extent do you think Covid-19 poses a severe or serious health risk to each of the following?	1 No severe or serious health risk at all - 10 Extremely high severe or serious health risk	B6024
			Q24_2	Your family/ relatives To what extent do you think Covid-19 poses a severe or serious health risk to each of the following?	1 No severe or serious health risk at all - 10 Extremely high severe or serious health risk	B6095
			Q24_3	You personally To what extent do you think Covid-19 poses a severe or serious health risk to each of the following?	1 No severe or serious health risk at all - 10 Extremely high severe or serious health risk	B6166
			Q16	How worried or not are you about Covid-19?	1 Not at all worried - 10 Extremely worried	B5529
			Q60_3	Using indoor sports and exercise facilities (e.g. indoor studios, gyms, courts, pools etc.) How concerned or not do you feel about doing each of the following activities in the future?	1 Not at all concerned - 10 Very concerned	B13336
			Q60_1	Using public transport (e.g. bus, train, coach) How concerned or not do you feel about doing each of the following activities in the future?	1 Not at all concerned - 10 Very concerned	B13194
			Q60_6	Being in crowded spaces (e.g. pubs, nightclubs, concerts, football matches etc) How concerned or not do you feel about doing each of the following activities in the future?	1 Not at all concerned - 10 Very concerned	B13549
			Q60_2	Using a taxi, private driver or minicab How concerned or not do you feel about doing each of the following activities in the future?	1 Not at all concerned - 10 Very concerned	B13265
			Q60_9	Going to the hairdresser, barbers, nail salon, beauty salon, tanning salon, or spa How concerned or not do you feel about doing each of the following activities in the future?	1 Not at all concerned - 10 Very concerned	B13762
			Q60_8	Travelling abroad How concerned or not do you feel about doing each of the following activities in the future?	1 Not at all concerned - 10 Very concerned	B13691
			Q60_5	Going back to the workplace or education in-person How concerned or not do you feel about doing each of the following activities in the future?	1 Not at all concerned - 10 Very concerned	B13478
			Q60_7	Going to the shops, for groceries/pharmacy How concerned or not do you feel about doing each of the following activities in the future?	1 Not at all concerned - 10 Very concerned	B13620
			Q25_9	Although restrictions have eased, I am cautious about going 'back to normal' To what extent do you agree or disagree with each of these statements about the Covid-19 pandemic?	1 Strongly disagree - 10 Strongly agree	B6823
			Q60_4	Using outdoor sports and exercise facilities (e.g. outdoor courts, pitches, exercise classes and equipment) How concerned or not do you feel about doing each of the following activities in the future?	1 Not at all concerned - 10 Very concerned	B13407
M5	alpha:	0.779		Personal Well-being
			Q3_5	Your mental health How would you rate the following at the moment?	1 Very negative - 10 Very positive	B2194
			Q4_2	I feel able to maintain a healthy lifestyle Thinking about your current lifestyle, to what extent do you agree or disagree with each of these statements?	1 Strongly disagree - 10 Strongly agree	B2717
			Q3_4	Your physical health How would you rate the following at the moment?	1 Very negative - 10 Very positive	B2123
			Q3_1	Your homelife How would you rate the following at the moment?	1 Very negative - 10 Very positive	B1910
			Q2	Overall, how satisfied are you with your life nowadays?	1 Not at all satisfied - 10 Completely satisfied	B1798
			Q3_2	Your finances How would you rate the following at the moment?	1 Very negative - 10 Very positive	B1981
			Q7_6	I sometimes struggle with my mental health Thinking about your health and wellbeing, to what extent do you agree or disagree with each of these statements?	1 Strongly disagree - 10 Strongly agree	B3388
			Q4_5	I prioritise doing things to try to be as healthy as possible in my life Thinking about your current lifestyle, to what extent do you agree or disagree with each of these statements?	1 Strongly disagree - 10 Strongly agree	B2930
			Q7_2	I feel out of control with my health Thinking about your health and wellbeing, to what extent do you agree or disagree with each of these statements?	1 Strongly disagree - 10 Strongly agree	B3104
			Q4_3	I consider myself to have a strong immune system Thinking about your current lifestyle, to what extent do you agree or disagree with each of these statements?	1 Strongly disagree - 10 Strongly agree	B2788
			Q3_3	Your work-life How would you rate the following at the moment?	1 Very negative - 10 Very positive	B2052
			Q4_4	I make sure to do regular physical activity every week Thinking about your current lifestyle, to what extent do you agree or disagree with each of these statements?	1 Strongly disagree - 10 Strongly agree	B2859
M6	alpha:	0.861		Self-care
			Q4_2	I feel able to maintain a healthy lifestyle Thinking about your current lifestyle, to what extent do you agree or disagree with each of these statements?	1 Strongly disagree - 10 Strongly agree	B2717
			Q4_5	I prioritise doing things to try to be as healthy as possible in my life Thinking about your current lifestyle, to what extent do you agree or disagree with each of these statements?	1 Strongly disagree - 10 Strongly agree	B2930
			Q4_4	I make sure to do regular physical activity every week Thinking about your current lifestyle, to what extent do you agree or disagree with each of these statements?	1 Strongly disagree - 10 Strongly agree	B2859
			Q4_1	My diet is very important to me Thinking about your current lifestyle, to what extent do you agree or disagree with each of these statements?	1 Strongly disagree - 10 Strongly agree	B2646
M9	alpha:	0.754		Sociability/sensation-seeking
			Q1_15	I like socialising and often feel at a loss when alone To what extent do you agree or disagree with the following statements?	1 Strongly disagree - 10 Strongly agree	B1301
			Q1_20	I like to enjoy life and don't worry about the future To what extent do you agree or disagree with the following statements?	1 Strongly disagree - 10 Strongly agree	B1656
			Q1_21	I often enjoy doing risky things To what extent do you agree or disagree with the following statements?	1 Strongly disagree - 10 Strongly agree	B1727
			Q1_16	I do not mind being the centre of attention To what extent do you agree or disagree with the following statements?	1 Strongly disagree - 10 Strongly agree	B1372
			Q1_19	I often do things on the spur of the moment To what extent do you agree or disagree with the following statements?	1 Strongly disagree - 10 Strongly agree	B1585
			Q25_8	One of the things I've missed most during this pandemic is the excitement of new people and experiences To what extent do you agree or disagree with each of these statements about the Covid-19 pandemic?	1 Strongly disagree - 10 Strongly agree	B6756
M11	alpha:	0.71		Covid Self-reliance
			Q7_3	It's my responsibility to look after my own health Thinking about your health and wellbeing, to what extent do you agree or disagree with each of these statements?	1 Strongly disagree - 10 Strongly agree	B3175
			Q59_1	I trust myself to know when or not I need to test for Covid-19 To what extent do you agree or disagree with the following statements about NHS guidance (e.g. testing, isolating and contact tracing)	1 Strongly disagree - 10 Strongly agree	B12446
			Q59_3	Common sense will guide where I go now that restrictions have eased To what extent do you agree or disagree with the following statements about NHS guidance (e.g. testing, isolating and contact tracing)	1 Strongly disagree - 10 Strongly agree	B12588
			Q7_5	When I am unwell I tend to 'soldier on' Thinking about your health and wellbeing, to what extent do you agree or disagree with each of these statements?	1 Strongly disagree - 10 Strongly agree	B3317
			Q59_7	Covid-19 will always be around, and we have to learn to live with it To what extent do you agree or disagree with the following statements about NHS guidance (e.g. testing, isolating and contact tracing)	1 Strongly disagree - 10 Strongly agree	B12872
M13	alpha:	0.792		Anxiety about World
			Q11_3	I am worried about the impact of climate change And to what extent do you agree or disagree with the following statements about health more widely?	1 Strongly disagree - 10 Strongly agree	B4184
			Q11_4	I am worried about impact of air pollution on my health And to what extent do you agree or disagree with the following statements about health more widely?	1 Strongly disagree - 10 Strongly agree	B4255
			Q25_12	Since the pandemic began, I am more aware of how things I do can impact my health and wellbeing To what extent do you agree or disagree with each of these statements about the Covid-19 pandemic?	1 Strongly disagree - 10 Strongly agree	B7024
			Q11_2	I am worried about the population developing resistance to antibiotics And to what extent do you agree or disagree with the following statements about health more widely?	1 Strongly disagree - 10 Strongly agree	B4113
			Q25_13	Our own health is connected to the health of the planet To what extent do you agree or disagree with each of these statements about the Covid-19 pandemic?	1 Strongly disagree - 10 Strongly agree	B7091
			Q25_11	The pandemic has made me think more about what is important to me in life To what extent do you agree or disagree with each of these statements about the Covid-19 pandemic?	1 Strongly disagree - 10 Strongly agree	B6957
Extra1	alpha:	0.762		Comprehension/Trust in Official Guidance
			Q31_1	Overall during the pandemic How easy or difficult has it been to make sense of official guidance about COVID-19?	1 Very difficult - 10 Very easy	B8584
			Q31_2	In the last two weeks How easy or difficult has it been to make sense of official guidance about COVID-19?	1 Very difficult - 10 Very easy	B8655
			Q32_1	Politicians and government officials have given honest and clear information To what extent do you agree or disagree with each of these statements to do with official guidance about Covid-19?	1 Strongly disagree - 10 Strongly agree	B8761
Extra2	alpha:	0.825		Personal Health Anxiety
			Q16	How worried or not are you about Covid-19?	1 Not at all worried - 10 Extremely worried	B5529
			Q25_9	Although restrictions have eased, I am cautious about going 'back to normal' To what extent do you agree or disagree with each of these statements about the Covid-19 pandemic?	1 Strongly disagree - 10 Strongly agree	B6823
			Q26	How interested or not would you say you are in information about the Covid-19 pandemic?	1 Not at all interested - 10 Very interested	B7158
			Q60_6	Being in crowded spaces (e.g. pubs, nightclubs, concerts, football matches etc) How concerned or not do you feel about doing each of the following activities in the future?	1 Not at all concerned - 10 Very concerned	B13549
			Q24_3	You personally To what extent do you think Covid-19 poses a severe or serious health risk to each of the following?	1 No severe or serious health risk at all - 10 Extremely high severe or serious health risk	B6166
